# Supplementary material for: Mechanomimetic 3D Scaffolds as a Humanized In Vitro Model for Ovarian Cancer
Source: Cells. 2022 Feb 26;11(5):824. doi: 10.3390/cells11050824 (PMC8909508; doi:10.3390/cells11050824)
Supplement: Supplementary file 1 [file cells-11-00824-s001.zip]

Archive with 1 entries (1 files):
- cells-1604735-supplementary.pdf
